# Supplementary material for: Fetal Left Ventricle Function Evaluated by Two-Dimensional Speckle-Tracking Echocardiography across Clinical Stages of Severity in Growth-Restricted Fetuses
Source: Diagnostics (Basel). 2024 Mar 5;14(5):548. doi: 10.3390/diagnostics14050548 (PMC10931078; doi:10.3390/diagnostics14050548)
Supplement: Supplementary file 1 [file diagnostics-14-00548-s001.zip]

Archive with 1 entries (1 files):
- diagnostics-2874813-supplementary.pdf
